# Supplementary material for: Genomic Characterization and Molecular Epidemiology of Tusaviruses and Related Novel Protoparvoviruses (Family Parvoviridae) from Ruminant Species (Bovine, Ovine and Caprine) in Hungary
Source: Viruses. 2025 Jun 24;17(7):888. doi: 10.3390/v17070888 (PMC12300428; doi:10.3390/v17070888)
Supplement: Supplementary file 1 [file viruses-17-00888-s001.zip]

Archive with 2 entries (2 files):
- Figure S1 - S2 -SUPPLEMENTARY.pdf
- TableS1-SUPPLEMENTARY.pdf
